# Supplementary material for: Network-Based Data Integration for Selecting Candidate Virulence Associated Proteins in the Cereal Infecting Fungus Fusarium graminearum
Source: PLoS One. 2013 Jul 4;8(7):e67926. doi: 10.1371/journal.pone.0067926 (PMC3701590; doi:10.1371/journal.pone.0067926)
Supplement: Table S2 — Selected annotation for the 215 predicted virulence associated proteins. (XLSX) [file pone.0067926.s008.xlsx]

## Sheet: Table S2
ID	Size (AA)	GO Biological process	MIPS categories	Domain(s)
FGSG_06921	51		ribosomal proteins; cytoplasm
FGSG_01888	69
FGSG_06846	96
FGSG_04910	114		cell cycle arrest
FGSG_00536	116		splicing; nucleotide bindingnucleotide/nucleoside/nucleobase binding; RNA binding; nucleus	Nucleotide-binding, alpha-beta plait; RNA recognition motif domain
FGSG_02661	117		transport ATPases; vacuole or lysosome
FGSG_08537	118		vesicle fusion; endocytosis; intracellular transport vesicles; protein targeting, sorting and translocation	Synaptobrevin
FGSG_08888	126		aerobic respiration
FGSG_11064	127	positive regulation of translation; translation		Nucleotide-binding, alpha-beta plait; RNA recognition motif domain
FGSG_11627	134	chromatin assembly or disassembly; DNA repair	chromosome condensation; organization of chromosome structure; DNA conformation modification (e.g. chromatin); DNA binding; chromosome; transcriptional control	Histone-fold; Histone core; Histone H2A
FGSG_11626	137		chromosome condensation; organization of chromosome structure; DNA conformation modification (e.g. chromatin); DNA binding; chromosome; transcriptional control	Histone-fold; Histone core
FGSG_10822	138		protein folding and stabilization; mitotic cell cycle and cell cycle control; cytoskeletoncytoskeleton/structural proteins	Prefoldin beta-like; Prefoldin
FGSG_06266	144	apoptotic process	disease, virulence and defense	Nucleotide-binding, alpha-beta plait; RNA recognition motif domain
FGSG_09690	146	protein folding	protein folding and stabilization; Ca2+ mediated signal transduction; ribosome biogenesis; transmembrane signal transduction; posttranslational modification of amino acids (e.g. hydroxylation, methylation); osmotic and salt stress response; cell cycle; protein binding; homeostasis of metal ions (Na, K, Ca etc.); muscle contraction; cytoplasm; protein targeting, sorting and translocation; heart mu…	Peptidyl-prolyl cis-trans isomerase, FKBP-type, domain
FGSG_04618	146			WD40/YVTN repeat-like-containing domain; Quinonprotein alcohol dehydrogenase-like; WD40-repeat-containing domain
FGSG_10002	161	proton transport	vacuolar transportvacuolar/lysosomal transport; transport ATPases; cation transport (Na, K, Ca , NH4, etc.)(H+, Na+, K+, Ca2+ , NH4+, etc.); endocytosis; protein binding; homeostasis of metal ions (Na, K, Ca etc.); detoxification; mechanism of regulationregulation by; protease activator; homeostasis of protons; vacuole or lysosome; electron / hydrogen transport; protein targeting, sorting and tra…
FGSG_05977	166	courtship behavior; growth	modification by ubiquitination, deubiquitination; protein binding; endoplasmic reticulum; pheromone response, mating-type determination, sex-specific proteins; cytoplasm; proteasomal degradation (ubiquitin/proteasomal pathway); assembly of protein complexes; ATP binding; stress response	Ubiquitin-conjugating enzyme, E2; Ubiquitin-conjugating enzyme/RWD-like
FGSG_06922	169	reproduction	modification by ubiquitination, deubiquitination; regulation of sulphur metabolism; homeostasis of sulfates; chromosome segregation/division; modification by ubiquitin-related proteins; proteasomal degradation (ubiquitin/proteasomal pathway); assembly of protein complexes; regulation of C-compound and carbohydrate metabolism; protein binding; regulation of amino acid metabolism; G2/M transition o…	SKP1 component, dimerisation; BTB/POZ fold; SKP1 component, POZ
FGSG_08359	178
FGSG_09586	180	lipid transport	lipid transportlipid/fatty acid transport; cellular export and secretion; eukaryotic plasma membrane	MD-2-related lipid-recognition; Immunoglobulin E-set
FGSG_01014	183		protein transport; protein binding; enzyme activator; GTP binding; small GTPase mediated signal transduction; cytoplasm; Golgi; cellular export and secretion; intracellular transport vesicles; intra Golgi transport; modification with sugar residues (e.g. glycosylation)modification with sugar residues (e.g. glycosylation, deglycosylation)
FGSG_01228	186
FGSG_01623	190
FGSG_04400	195		myogenesis; GTP binding; apoptosis (type I programmed cell death); cell-matrix adhesion; directional cell growth (morphogenesis); budding, cell polarity and filament formation; actin cytoskeleton; bud / growth tip; protein binding; eukaryotic plasma membrane / membrane attached; regulation of C-compound and carbohydrate metabolism; small GTPase mediated signal transduction; mitotic cell cycle and…
FGSG_08857	199	cell migration; cytoskeleton organization	exocytosis; GTP binding; kinase activator; sense of balance and equilibrium (vestibular pathways and mechanisms); transmembrane signal transduction; budding, cell polarity and filament formation; chemotaxis; bud / growth tip; small GTPase mediated signal transduction; mitotic cell cycle and cell cycle control; cytoplasm; cell adhesion; cell migration; nuclear membrane; endocytosis; osmotic and sa…
FGSG_10873	202	intracellular protein transport	protein binding; organization of chromosome structure; DNA conformation modification (e.g. chromatin); GTP binding; disease, virulence and defense; small GTPase mediated signal transduction; Golgi; transcriptional control; assembly of protein complexes; ATP binding; ER to Golgi transport
FGSG_16006	202	response to drug		Serine/threonine-protein kinase-like domain; Protein kinase-like domain; Serine/threonine-protein kinase domain; Tyrosine-protein kinase, catalytic domain; Protein kinase, catalytic domain
FGSG_06209	203	protein transport; regulation of protein secretion; calcium-dependent cell-cell adhesion; contractile vacuole organization; actin cytoskeleton organization; regulation of aggregate size involved in sorocarp development	vesicular transport (Golgi network, etc.); G-protein mediated signal transduction
FGSG_08560	209	protein transport	translation termination; organization of chromosome structure; transcriptional activatortranscription activation; protein transport; regulation of C-compound and carbohydrate metabolism; protein binding; DNA conformation modification (e.g. chromatin); regulation by binding / dissociation; DNA binding; unfolded protein response (e.g. ER quality control); translational control; cytoplasm; regulator…	Nascent polypeptide-associated complex NAC
FGSG_00342	210			Zinc finger, C2H2-type; Zinc finger, C2H2-like; Zinc finger, C2H2-type/integrase, DNA-binding
FGSG_09778	216	signal transduction	protein binding; GTP binding; small GTPase mediated signal transduction; mitotic cell cycle and cell cycle control; purine nucleotide metabolismpurin nucleotide/nucleoside/nucleobase metabolism; phosphate metabolism
FGSG_16768	217			Zinc finger, C2H2-type; Zinc finger, C2H2-like; Zinc finger, C2H2-type/integrase, DNA-binding
FGSG_10067	219		protein transport; endoplasmic reticulum; cellular export and secretion; protein targeting, sorting and translocation; ER to Golgi transport	GOLD
FGSG_01338	235		protein binding; regulation by binding / dissociation; cytoplasm; protein processing (proteolytic); enzymatic activity regulation / enzyme regulator; proteasomal degradation (ubiquitin/proteasomal pathway); nucleus; adaptive immune response (vertebrates); stress response	Ankyrin repeat-containing domain
FGSG_04107	242	positive regulation of mitotic centrosome separation; spindle organization; small GTPase mediated signal transduction	microtubule cytoskeleton; nuclear transport; centrosome; protein binding; GTPase activator (GAP); cytoplasm; proteasomal degradation (ubiquitin/proteasomal pathway); protein targeting, sorting and translocation; spindle pole body/centrosome and microtubule cycle; RNA transport; G1/S transition of mitotic cell cycle	Pleckstrin homology-type; Ran binding protein 1
FGSG_04286	242		splicing; protein binding; CLASSIFICATION NOT YET CLEAR-CUT; nucleotide bindingnucleotide/nucleoside/nucleobase binding; RNA binding; nucleus	Nucleotide-binding, alpha-beta plait; RNA recognition motif domain
FGSG_16912	249			Basic-leucine zipper (bZIP) transcription factor; bZIP transcription factor, bZIP-1
FGSG_15841	257	protein phosphorylation; I-kappaB kinase/NF-kappaB cascade; Wnt receptor signaling pathway; positive regulation of Wnt receptor signaling pathway	ionic homeostasishomeostasis; Wnt signalling pathway; budding, cell polarity and filament formation; enzyme mediated signal transduction; rhythm (e.g. circadian, ultradian); cell-cell adhesion; modification by phosphorylation, dephosphorylation, autophosphorylation; protein binding; tRNA synthesis; rRNA synthesis; DNA damage response; G2/M transition of mitotic cell cycle; phosphate metabolism; G…	Casein kinase II, regulatory subunit, beta-sheet; Casein kinase II, regulatory subunit, alpha-helical
FGSG_05407	261
FGSG_06847	272	filamentous growth; chlamydospore formation; pathogenesis; regulation of carbohydrate metabolic process	cell cycle checkpoints (checkpoints of morphogenesis, DNA-damage,-replication, mitotic phase and spindle); vesicular transport (Golgi network, etc.); metabolism of energy reserves (e.g. glycogen, trehalose); cell growth / morphogenesis; development of asco- basidio- or zygospore; budding, cell polarity and filament formation; protein binding; neurogenesis; regulation by binding / dissociation; DN…	14-3-3 domain
FGSG_11878	280			Nucleotide-binding, alpha-beta plait; RNA recognition motif domain
FGSG_06886	283	proteolysis	meiosis; protein binding; mitotic cell cycle and cell cycle control; cytoplasm; protein processing (proteolytic); development of asco- basidio- or zygospore; proteasomal degradation (ubiquitin/proteasomal pathway); nucleus; antigen presentation / processing; stress response
FGSG_01559	284			Serine/threonine-protein kinase-like domain; Protein kinase-like domain; Serine/threonine-protein kinase domain; Tyrosine-protein kinase, catalytic domain; Protein kinase, catalytic domain
FGSG_13944	285			Serine-threonine/tyrosine-protein kinase; Protein kinase-like domain; Serine/threonine-protein kinase domain; Tyrosine-protein kinase, catalytic domain; Protein kinase, catalytic domain
FGSG_00760	287		CLASSIFICATION NOT YET CLEAR-CUT; DNA binding	Nucleotide-binding, alpha-beta plait; RNA recognition motif domain
FGSG_03146	295			Serine/threonine-protein kinase-like domain; Protein kinase-like domain; Serine/threonine-protein kinase domain; Protein kinase, catalytic domain
FGSG_09271	305	vesicle-mediated transport; intracellular protein transport; mRNA transport; transmembrane transport	nuclear transport; nuclear membrane; endoplasmic reticulum; development of asco- basidio- or zygospore; Golgi; vesicle formation; proteasomal degradation (ubiquitin/proteasomal pathway); RNA transport; structural proteinstructural protein binding; ER to Golgi transport; protein binding; protein transport; nuclear pore forming protein; intracellular transport vesicles; protein targeting, sorting a…	WD40/YVTN repeat-like-containing domain; WD40 repeat-like-containing domain; WD40-repeat-containing domain
FGSG_16299	305	protein autophosphorylation; regulation of cell growth; regulation of cell proliferation	regulation by modification; modification by phosphorylation, dephosphorylation, autophosphorylation; protein binding; serine/threonine kinase; mitotic cell cycle and cell cycle control; cytoplasm; modification by ubiquitin-related proteins; enzymatic activity regulation / enzyme regulator; gametogenesis; Wnt signalling pathway; ATP binding; phosphate metabolism	Serine/threonine-protein kinase-like domain; Protein kinase-like domain; Serine/threonine-protein kinase domain; Tyrosine-protein kinase, catalytic domain; Protein kinase, catalytic domain
FGSG_09410	305		transcriptional control; nucleus	Zinc finger, C2H2-type; Zinc finger, C2H2-like; Zinc finger, C2H2-type/integrase, DNA-binding
FGSG_06021	311	transport	antiporter; mitochondrion; aerobic respiration; anaerobic respiration; nucleotide transportnucleotide/nucleoside/nucleobase transport; mitochondrial transport	Mitochondrial carrier domain
FGSG_09870	316	angiogenesis; activation of protein kinase C activity by G-protein coupled receptor protein signaling pathway	translation; trimeric G-protein mediated signal transduction; ribosome biogenesis; regulation of amino acid metabolism; modification by acetylation, deacetylation; fermentation; cytoplasm; adaptive immune response (vertebrates)	WD40/YVTN repeat-like-containing domain; WD40 repeat-like-containing domain; WD40-repeat-containing domain
FGSG_16323	317	cell division; cell cycle	meiosis; regulation of phosphate utilizationregulation of phosphate metabolism; cellular sensing and response to external stimulus; enzyme activator; metabolism of energy reserves (e.g. glycogen, trehalose); nuclear division; DNA synthesis and replication; intracellular signallingcellular signalling; cell growth / morphogenesis; budding, cell polarity and filament formation; modification by phosp…	Serine/threonine-protein kinase-like domain; Protein kinase-like domain; Serine/threonine-protein kinase domain; Tyrosine-protein kinase, catalytic domain; Protein kinase, catalytic domain
FGSG_10251	317	positive regulation of actin filament polymerization; aggregation involved in sorocarp development; activation of protein kinase B activity; regulation of myosin II filament assembly; chemotaxis to cAMP; activation of adenylate cyclase activity	protein binding; vesicular transport (Golgi network, etc.); G-protein mediated signal transduction	WD40/YVTN repeat-like-containing domain; WD40 repeat-like-containing domain; WD40-repeat-containing domain
FGSG_05393	323		cell migration; cellular sensing and response to external stimulus; regulation of phosphate utilizationregulation of phosphate metabolism; enzyme activator; nervous system; metabolism of energy reserves (e.g. glycogen, trehalose); cell growth / morphogenesis; intracellular signallingcellular signalling; protein binding; regulation by modification; regulation of C-compound and carbohydrate metabol…	Serine/threonine-protein kinase-like domain; Protein kinase-like domain; Serine/threonine-protein kinase domain; Tyrosine-protein kinase, catalytic domain; Protein kinase, catalytic domain
FGSG_08468	325	cell division; cell cycle	regulation of phosphate utilizationregulation of phosphate metabolism; cellular sensing and response to external stimulus; enzyme activator; metabolism of energy reserves (e.g. glycogen, trehalose); DNA synthesis and replication; intracellular signallingcellular signalling; cell growth / morphogenesis; budding, cell polarity and filament formation; meiosis I; protein binding; regulation by modifi…	Serine/threonine-protein kinase-like domain; Protein kinase-like domain; Serine/threonine-protein kinase domain; Tyrosine-protein kinase, catalytic domain; Protein kinase, catalytic domain
FGSG_09535	325		protein folding and stabilization; protein binding; vesicular transport (Golgi network, etc.); enzyme activator; unfolded protein response (e.g. ER quality control)	Activator of Hsp90 ATPase, N-terminal; START-like domain
FGSG_00677	340		ionic homeostasishomeostasis; modification by ubiquitin-related proteins; cell growth / morphogenesis; enzymatic activity regulation / enzyme regulator; budding, cell polarity and filament formation; Wnt signalling pathway; protein binding; regulation by modification; cell-cell adhesion; modification by phosphorylation, dephosphorylation, autophosphorylation; tRNA synthesis; serine/threonine kina…	Serine/threonine-protein kinase-like domain; Protein kinase-like domain; Serine/threonine-protein kinase domain; Tyrosine-protein kinase, catalytic domain; Protein kinase, catalytic domain
FGSG_08607	341	protein phosphorylation; I-kappaB kinase/NF-kappaB cascade; Wnt receptor signaling pathway; positive regulation of Wnt receptor signaling pathway	ionic homeostasishomeostasis; cell growth / morphogenesis; protein kinase cascadesprotein kinase; budding, cell polarity and filament formation; Wnt signalling pathway; rhythm (e.g. circadian, ultradian); cell-cell adhesion; modification by phosphorylation, dephosphorylation, autophosphorylation; protein binding; tRNA synthesis; rRNA synthesis; DNA damage response; G2/M transition of mitotic cell…	Casein kinase II, regulatory subunit, beta-sheet; Casein kinase II, regulatory subunit, alpha-helical
FGSG_15983	343	protein phosphorylation; cytokinesis; mitotic cell cycle; response to estradiol stimulus	chromosome; polyphosphoinositol mediated signal transduction; microtubule cytoskeleton; regulation by modification; modification by phosphorylation, dephosphorylation, autophosphorylation; protein binding; serine/threonine kinase; cytokinesis (cell division) /septum formationcytokinesis (cell division) /septum formation and hydrolysis; mitosisM phase; target of regulationregulation of protein act…	Serine/threonine-protein kinase-like domain; Protein kinase-like domain; Serine/threonine-protein kinase domain; Tyrosine-protein kinase, catalytic domain; Protein kinase, catalytic domain
FGSG_05535	353	G-protein coupled receptor signaling pathway	acetyl choline receptor signalling pathway; protein binding; enzyme activator; GTP binding; regulation by binding / dissociation; muscle contraction; trimeric G-protein mediated signal transduction; cytoplasm	G protein alpha subunit, helical insertion
FGSG_16028	354	nuclear mRNA splicing, via spliceosome	splicing; protein binding; CELLULAR COMMUNICATION/SIGNAL TRANSDUCTION MECHANISM; nucleus; skeletal system	WD40/YVTN repeat-like-containing domain; WD40 repeat-like-containing domain; WD40-repeat-containing domain
FGSG_09988	354	signal transduction	acetyl choline receptor signalling pathway; protein binding; enzyme activator; GTP binding; regulation by binding / dissociation; muscle contraction; trimeric G-protein mediated signal transduction; cytoplasm	G protein alpha subunit, helical insertion
FGSG_01392	356	oxidation-reduction process	NAD/NADP binding; biosynthesis of leucine; sugar, glucoside, polyol and carboxylate catabolism; sugar, glucoside, polyol and carboxylate anabolism; mitochondrial matrix; biosynthesis of isoleucine; electron / hydrogen transport; biosynthesis of valine; tricarboxylic-acid pathway (citrate cycle, Krebs cycle, TCA cycle); aminoadipic acid pathway
FGSG_09612	357	response to stress	myogenesis; humoral response (B-cells); fatty acid metabolism; chemotaxis; receptor enzyme mediated signalling; modification by phosphorylation, dephosphorylation, autophosphorylation; regulation by modification; regulation of C-compound and carbohydrate metabolism; serine/threonine kinase; striated muscle; cytoplasm; angiogenesis; transcriptional control; erythrocyte; ATP binding; cell cycle che…	Serine/threonine-protein kinase-like domain; Protein kinase-like domain; Serine/threonine-protein kinase domain; Tyrosine-protein kinase, catalytic domain; Protein kinase, catalytic domain
FGSG_04947	360	protein phosphorylation; cell division	meiosis; cellular sensing and response to external stimulus; modification by phosphorylation, dephosphorylation, autophosphorylation; mitotic cell cycle and cell cycle control; cell growth / morphogenesis; enzyme mediated signal transduction; phosphate metabolism; ATP binding	Serine/threonine-protein kinase-like domain; Protein kinase-like domain; Serine/threonine-protein kinase domain; Protein kinase, catalytic domain
FGSG_06878	368		rhythm (e.g. circadian, ultradian); modification by phosphorylation, dephosphorylation, autophosphorylation; protein binding; Ca2+ mediated signal transduction; apoptosis (type I programmed cell death); protein kinase cascadesprotein kinase; ATP binding	Serine/threonine-protein kinase-like domain; Protein kinase-like domain; Serine/threonine-protein kinase domain; Tyrosine-protein kinase, catalytic domain; Protein kinase, catalytic domain
FGSG_16980	371	protein phosphorylation; mitotic cell cycle	rhythm (e.g. circadian, ultradian); regulation by modification; modification by phosphorylation, dephosphorylation, autophosphorylation; serine/threonine kinase; target of regulationregulation of protein activity; DNA repair; Wnt signalling pathway; ATP binding; phosphate metabolism	Serine/threonine-protein kinase-like domain; Protein kinase-like domain; Serine/threonine-protein kinase domain; Tyrosine-protein kinase, catalytic domain; Protein kinase, catalytic domain
FGSG_07335	375	sarcomere organization; response to calcium ion	smooth muscle; vesicular transport (Golgi network, etc.); exocytosis; modification by acetylation, deacetylation; budding, cell polarity and filament formation; bud / growth tip; protein transport; smooth muscle contraction; mitotic cell cycle and cell cycle control; cell wall; cytoplasm; transcriptional control; spindle pole body/centrosome and microtubule cycle; ATP binding; cell cycle dependen…
FGSG_02699	390	carbohydrate transport	N-directed glycosylation, deglycosylation; vesicular transport (Golgi network, etc.); nucleotide metabolismnucleotide/nucleoside/nucleobase metabolism; lipid, fatty acid and isoprenoid metabolism; sugar transport; nucleotide transportnucleotide/nucleoside/nucleobase transport
FGSG_08729	392	protein phosphorylation; sporulation resulting in formation of a cellular spore	cAMP mediated signal transductioncAMP/cGMP mediated signal transduction; modification by phosphorylation, dephosphorylation, autophosphorylation; cyclic nucleotide binding (cAMP, cGMP, etc.); serine/threonine kinase; transcriptional control; budding, cell polarity and filament formation; nucleus; ATP binding; phosphate metabolism	Serine/threonine-protein kinase-like domain; AGC-kinase, C-terminal; Protein kinase-like domain; Serine/threonine-protein kinase domain; Tyrosine-protein kinase, catalytic domain; Protein kinase, catalytic domain
FGSG_06959	393	protein phosphorylation; mitotic cell cycle; response to estradiol stimulus	chromosome; polyphosphoinositol mediated signal transduction; microtubule cytoskeleton; regulation by modification; modification by phosphorylation, dephosphorylation, autophosphorylation; protein binding; serine/threonine kinase; cytokinesis (cell division) /septum formationcytokinesis (cell division) /septum formation and hydrolysis; mitosisM phase; target of regulationregulation of protein act…	Serine/threonine-protein kinase-like domain; Protein kinase-like domain; Serine/threonine-protein kinase domain; Tyrosine-protein kinase, catalytic domain; Protein kinase, catalytic domain
FGSG_07329	394		polysaccharide metabolism; adipose tissue; regulation by modification; modification by phosphorylation, dephosphorylation, autophosphorylation; protein binding; cytoplasm; anti-apoptosis; intracellular signallingcellular signalling; directional cell growth (morphogenesis); Wnt signalling pathway; nucleus; ATP binding	Serine/threonine-protein kinase-like domain; Protein kinase-like domain; Serine/threonine-protein kinase domain; Tyrosine-protein kinase, catalytic domain; Protein kinase, catalytic domain
FGSG_10782	396	autophagic vacuole assembly; proteolysis	viral proteins; lysosomal protein degradation; perception of nutrients and nutritional adaptation; mitochondrion; development of asco- basidio- or zygospore; protein processing (proteolytic); nutrient starvation response; protein binding; induction of apoptosis; vacuole or lysosome; vacuolar protein degradation; endosome; antigen presentation / processing; cytoplasmic and nuclear protein degradat…	Peptidase aspartic; Peptidase aspartic, catalytic
FGSG_17351	397			Zn(2)-C6 fungal-type DNA-binding domain
FGSG_04293	399			Zinc finger, C2H2-type; Zinc finger, C2H2-like; Zinc finger, C2H2-type/integrase, DNA-binding
FGSG_06832	405	protein phosphorylation; positive regulation of transcription from RNA polymerase II promoter	modification by phosphorylation, dephosphorylation, autophosphorylation; intracellular signallingcellular signalling; phosphate metabolism; ATP binding	Serine/threonine-protein kinase-like domain; Protein kinase-like domain; Serine/threonine-protein kinase domain; Tyrosine-protein kinase, catalytic domain; Protein kinase, catalytic domain
FGSG_00337	407	protein phosphorylation	rhythm (e.g. circadian, ultradian); regulation by modification; modification by phosphorylation, dephosphorylation, autophosphorylation; protein binding; Ca2+ mediated signal transduction; apoptosis (type I programmed cell death); serine/threonine kinase; target of regulationregulation of protein activity; nucleus; ATP binding; phosphate metabolism; calcium binding	Serine/threonine-protein kinase-like domain; Protein kinase-like domain; Serine/threonine-protein kinase domain; Tyrosine-protein kinase, catalytic domain; Protein kinase, catalytic domain
FGSG_05737	409			Nucleotide-binding, alpha-beta plait; RNA recognition motif domain
FGSG_11561	411			Zn(2)-C6 fungal-type DNA-binding domain
FGSG_16497	413		modification by phosphorylation, dephosphorylation, autophosphorylation; protein binding; regulation by modification; serine/threonine kinase; target of regulationregulation of protein activity; nucleus; phosphate metabolism; ATP binding; calcium binding	Forkhead-associated (FHA) domain; Serine/threonine-protein kinase-like domain; SMAD/FHA domain; Protein kinase-like domain; Serine/threonine-protein kinase domain; Tyrosine-protein kinase, catalytic domain; Protein kinase, catalytic domain
FGSG_13314	413			Zinc finger, C2H2-type; Zinc finger, C2H2-like; Zinc finger, C2H2-type/integrase, DNA-binding
FGSG_07423	413		regulation by modification; modification by phosphorylation, dephosphorylation, autophosphorylation; protein binding; enzyme activator; transcription initiation; intracellular signallingcellular signalling; transcriptional control; DNA repair; nucleus; ATP binding; phosphate metabolism; G1/S transition of mitotic cell cycle	Serine/threonine-protein kinase-like domain; Protein kinase-like domain; Serine/threonine-protein kinase domain; Tyrosine-protein kinase, catalytic domain; Protein kinase, catalytic domain
FGSG_09715	416	regulation of transcription, DNA-dependent	regulation of C-compound and carbohydrate metabolism; DNA binding; transcriptional control	Zinc finger, C2H2-type; Zinc finger, C2H2-like; Zinc finger, C2H2-type/integrase, DNA-binding
FGSG_02488	422	protein phosphorylation; intracellular protein kinase cascade; skeletal muscle tissue development; spliceosome assembly	intracellular signallingcellular signalling	Serine/threonine-protein kinase-like domain; Protein kinase-like domain; Serine/threonine-protein kinase domain; Protein kinase, catalytic domain
FGSG_01354	425			Zinc finger, PHD-finger; Zinc finger, RING/FYVE/PHD-type; Zinc finger, PHD-type; Zinc finger, FYVE/PHD-type
FGSG_16039	434			Zn(2)-C6 fungal-type DNA-binding domain
FGSG_16816	439		transcriptional control; nucleus	Zinc finger, C2H2-type; Zinc finger, C2H2-like; Zinc finger, C2H2-type/integrase, DNA-binding
FGSG_00559	440		protein processing (proteolytic); enzymatic activity regulation / enzyme regulator; DNA repair; proteasomal degradation (ubiquitin/proteasomal pathway); stress response; protein binding; regulation by binding / dissociation; mitotic cell cycle and cell cycle control; cytoplasm; nucleus; adaptive immune response (vertebrates); ATP binding; phosphate metabolism	ATPase, AAA-type, core; ATPase, AAA+ type, core
FGSG_00883	447	negative regulation of cytokine biosynthetic process		Zinc finger, RING/FYVE/PHD-type; Zinc finger, RING-type; Zinc finger, C3HC4 RING-type
FGSG_10066	453		modification by phosphorylation, dephosphorylation, autophosphorylation; cytoplasm; intracellular signallingcellular signalling; directional cell growth (morphogenesis)	Serine/threonine-protein kinase-like domain; Protein kinase-like domain; Serine/threonine-protein kinase domain; Tyrosine-protein kinase, catalytic domain; Protein kinase, catalytic domain
FGSG_04484	453	biological regulation	regulation by modification; modification by phosphorylation, dephosphorylation, autophosphorylation; protein binding; enzyme activator; nuclear matrix; pheromone response, mating-type determination, sex-specific proteins; fungal and other eukaryotic cell type differentiation; transcriptional control; ATP binding; phosphate metabolism; G1/S transition of mitotic cell cycle	Serine/threonine-protein kinase-like domain; Protein kinase-like domain; Serine/threonine-protein kinase domain; Tyrosine-protein kinase, catalytic domain; Protein kinase, catalytic domain
FGSG_00644	454	transport	electron transport and membrane-associated energy conservation; transport facilitationtransport facilities; aerobic respiration; electron / hydrogen transport; assembly of protein complexes	Peptidase M16, C-terminal; Peptidase M16, core; Metalloenzyme, LuxS/M16 peptidase-like, metal-binding; Peptidase M16, N-terminal
FGSG_01548	454
FGSG_05406	456	smoothened signaling pathway	modification by phosphorylation, dephosphorylation, autophosphorylation; mitotic cell cycle and cell cycle control; intracellular signallingcellular signalling; enzymatic activity regulation / enzyme regulator; nucleus; phosphate metabolism; ATP binding	Serine/threonine-protein kinase-like domain; Protein kinase-like domain; Serine/threonine-protein kinase domain; Tyrosine-protein kinase, catalytic domain; Protein kinase, catalytic domain
FGSG_16383	457			Serine/threonine-protein kinase-like domain; Protein kinase-like domain; Serine/threonine-protein kinase domain; Tyrosine-protein kinase, catalytic domain; Protein kinase, catalytic domain
FGSG_08811	460	translational elongation; positive regulation of translational elongation	protein binding; GTP binding; GTPase activator (GAP); cytoplasm; anti-apoptosis; translation elongation; nucleus	Translation elongation factor EF1A/initiation factor IF2gamma, C-terminal; Protein synthesis factor, GTP-binding; Translation elongation factor EFTu/EF1A, domain 2; Translation elongation/initiation factor/Ribosomal, beta-barrel; Translation elongation factor EFTu/EF1A, C-terminal
FGSG_05038	460	nervous system development	vesicular transport (Golgi network, etc.); centrosome; cell migration; nervous system; nuclear membrane; CELLULAR COMMUNICATION/SIGNAL TRANSDUCTION MECHANISM; animal cell type differentiation; cytoskeleton-dependent transport; lipid, fatty acid and isoprenoid metabolism; skeletal system; microtubule cytoskeleton; protein binding; neurogenesis; cytoplasm; mitosisM phase; cytokinesis (cell division…	WD40/YVTN repeat-like-containing domain; WD40 repeat-like-containing domain; WD40-repeat-containing domain
FGSG_10387	461	response to drug; fungal-type cell wall organization; hyphal growth	cell wall; directional cell growth (morphogenesis); budding, cell polarity and filament formation	Six-hairpin glycosidase; Six-hairpin glycosidase-like
FGSG_09739	466	dicarboxylic acid metabolic process; glutamate metabolic process; aspartate metabolic process; biosynthetic process	biosynthesis of asparagine; degradation of aspartate; nitrogen and sulfur metabolismnitrogen, sulfur and selenium metabolism; biosynthesis of aspartate; mitochondrial matrix; cytoplasm; biosynthesis of glutamate; pyridoxal phosphate binding; degradation of glutamate	Aminotransferase, class I/classII; Pyridoxal phosphate-dependent transferase, major region, subdomain 1; Pyridoxal phosphate-dependent transferase, major domain
FGSG_00414	488	skeletal system development	protein binding; G-protein mediated signal transduction; skeletal system	WD40/YVTN repeat-like-containing domain; WD40 repeat-like-containing domain; WD40-repeat-containing domain
FGSG_03540	492	oxidation-reduction process	biosynthesis of phenylalanine; nitrogen and sulfur metabolismnitrogen, sulfur and selenium metabolism; detoxification involving cytochrome P450; secondary metabolism; sesquiterpenes metabolism; electron / hydrogen transport; degradation of phenylalanine
FGSG_03534	494
FGSG_07855	496	cell division	ionic homeostasishomeostasis; DNA synthesis and replication; intracellular signallingcellular signalling; cell growth / morphogenesis; budding, cell polarity and filament formation; cell-cell adhesion; modification by phosphorylation, dephosphorylation, autophosphorylation; tRNA synthesis; rRNA synthesis; DNA damage response; G2/M transition of mitotic cell cycle; cytoskeletoncytoskeleton/structu…	Serine/threonine-protein kinase-like domain; Protein kinase-like domain; Serine/threonine-protein kinase domain; Tyrosine-protein kinase, catalytic domain; Protein kinase, catalytic domain
FGSG_04054	499		modification by phosphorylation, dephosphorylation, autophosphorylation; phosphate metabolism; G1/S transition of mitotic cell cycle	Serine/threonine-protein kinase-like domain; Protein kinase-like domain; Serine/threonine-protein kinase domain; Tyrosine-protein kinase, catalytic domain; Protein kinase, catalytic domain
FGSG_16743	500		modification by phosphorylation, dephosphorylation, autophosphorylation; enzyme mediated signal transduction	Serine/threonine-protein kinase-like domain; Protein kinase-like domain; Serine/threonine-protein kinase domain; Tyrosine-protein kinase, catalytic domain; Protein kinase, catalytic domain
FGSG_06684	501			Zinc finger, C2H2-type; Zinc finger, C2H2-like; Zinc finger, C2H2-type/integrase, DNA-binding
FGSG_11614	502			Serine/threonine-protein kinase-like domain; Protein kinase-like domain; Serine/threonine-protein kinase domain; Tyrosine-protein kinase, catalytic domain; Protein kinase, catalytic domain
FGSG_04311	505			Zn(2)-C6 fungal-type DNA-binding domain
FGSG_02795	510		modification by phosphorylation, dephosphorylation, autophosphorylation; mitotic cell cycle and cell cycle control; intracellular signallingcellular signalling	Serine/threonine-protein kinase-like domain; Protein kinase-like domain; Serine/threonine-protein kinase domain; Tyrosine-protein kinase, catalytic domain; Protein kinase, catalytic domain
FGSG_00637	511	proton transport	channel / pore class transport; vacuolar transportvacuolar/lysosomal transport; transport ATPases; homeostasis of protons; cation transport (Na, K, Ca , NH4, etc.)(H+, Na+, K+, Ca2+ , NH4+, etc.); vacuole or lysosome; electron / hydrogen transport; kidney; osmosensing and response; brain; ATP binding	ATPase, alpha/beta subunit, nucleotide-binding domain; ATPase, F1/V1/A1 complex, alpha/beta subunit, N-terminal; ATPase, F1/V1/A1 complex, alpha/beta subunit, C-terminal
FGSG_00071	512		detoxification involving cytochrome P450; heme binding; defense related proteins; electron / hydrogen transport; lipid, fatty acid and isoprenoid metabolism
FGSG_00469	512	response to organic substance	modification by phosphorylation, dephosphorylation, autophosphorylation; intracellular signallingcellular signalling	Serine/threonine-protein kinase-like domain; AGC-kinase, C-terminal; Protein kinase-like domain; Serine/threonine-protein kinase domain; Tyrosine-protein kinase, catalytic domain; Protein kinase, catalytic domain
FGSG_05698	515	Notch signaling pathway; inner cell mass cell differentiation	nuclear transport; protein binding; ribosome biogenesis; Notch-receptor signalling pathway; fungal and other eukaryotic cell type differentiation; enzymatic activity regulation / enzyme regulator; assembly of protein complexes; nucleus; rRNA processing	WD40/YVTN repeat-like-containing domain; WD40 repeat-like-containing domain; WD40-repeat-containing domain
FGSG_03535	520	oxidation-reduction process	degradation / modification of foreign (exogenous) compounds; toxins; detoxification involving cytochrome P450; endoplasmic reticulum; secondary metabolism; heme binding; liver; heavy metal binding (Cu, Fe, Zn); electron / hydrogen transport; sesquiterpenes metabolism
FGSG_17001	522		magnesium binding; modification by phosphorylation, dephosphorylation, autophosphorylation; regulation by modification; serine/threonine kinase; target of regulationregulation of protein activity; phosphate metabolism; ATP binding	Serine/threonine-protein kinase-like domain; Protein kinase-like domain; Serine/threonine-protein kinase domain; Tyrosine-protein kinase, catalytic domain; Protein kinase, catalytic domain
FGSG_16809	524		modification by phosphorylation, dephosphorylation, autophosphorylation; MAPKKK cascade; cytoplasm; ATP binding	Serine/threonine-protein kinase-like domain; Protein kinase-like domain; Serine/threonine-protein kinase domain; Tyrosine-protein kinase, catalytic domain; Protein kinase, catalytic domain
FGSG_10808	527
FGSG_01506	527	protein phosphorylation; DNA damage checkpoint; cell cycle	cell cycle checkpoints (checkpoints of morphogenesis, DNA-damage,-replication, mitotic phase and spindle); kinase activator; DNA topology; chromosome; DNA repair; kinase inhibitior; protein binding; modification by phosphorylation, dephosphorylation, autophosphorylation; regulation by modification; meiotic recombination; serine/threonine kinase; DNA damage response; cell cycle arrest; gametogenes…	Serine/threonine-protein kinase-like domain; Protein kinase-like domain; Serine/threonine-protein kinase domain; Tyrosine-protein kinase, catalytic domain; Protein kinase, catalytic domain
FGSG_05778	528		protein folding and stabilization; protein binding; unfolded protein response (e.g. ER quality control); transport facilitationtransport facilities; cytoplasm; cytoskeletoncytoskeleton/structural proteins; ATP binding; cytoplasmic and nuclear protein degradation
FGSG_09857	535			Zinc finger, C2H2-type; Zinc finger, C2H2-like; Zinc finger, double-stranded RNA binding; Zinc finger, U1-type; Heat shock protein DnaJ, N-terminal
FGSG_16828	539		modification by phosphorylation, dephosphorylation, autophosphorylation; mitotic cell cycle and cell cycle control; intracellular signallingcellular signalling; cytokinesis (cell division) /septum formationcytokinesis (cell division) /septum formation and hydrolysis	Serine/threonine-protein kinase-like domain; Protein kinase-like domain; Serine/threonine-protein kinase domain; Tyrosine-protein kinase, catalytic domain; Protein kinase, catalytic domain
FGSG_06324	539			Zn(2)-C6 fungal-type DNA-binding domain
FGSG_06895	540		protein transport; protein binding; enzyme activator; mitochondrion; endoplasmic reticulum; vacuolar protein degradation; vacuole or lysosome; cytoplasmic and nuclear protein degradation	Propeptide, carboxypeptidase Y
FGSG_02022	541	response to drug; fungal-type cell wall organization; hyphal growth; pathogenesis	polysaccharide metabolism; eukaryotic plasma membrane / membrane attached; cell wall; budding, cell polarity and filament formation; lipid, fatty acid and isoprenoid metabolism	Glycoside hydrolase, superfamily; Glycoside hydrolase, subgroup, catalytic core; X8
FGSG_07884	558			Zn(2)-C6 fungal-type DNA-binding domain
FGSG_08920	567		synaptic transmission; modification by ubiquitination, deubiquitination; tRNA modification; proteasomal degradation (ubiquitin/proteasomal pathway)	Ubiquitin supergroup; Peptidase C19, ubiquitin carboxyl-terminal hydrolase 2; Ubiquitin
FGSG_16269	578			Zn(2)-C6 fungal-type DNA-binding domain
FGSG_00786	581	osmosensory signaling pathway; protein phosphorylation; meiosis; response to inorganic substance; regulation of meiosis; response to oxidative stress	modification by phosphorylation, dephosphorylation, autophosphorylation; protein binding; regulation by modification; serine/threonine kinase; target of regulationregulation of protein activity; nucleus; phosphate metabolism; ATP binding; calcium binding	Serine/threonine-protein kinase-like domain; Protein kinase-like domain; Serine/threonine-protein kinase domain; Tyrosine-protein kinase, catalytic domain; Protein kinase, catalytic domain
FGSG_07251	591		cAMP mediated signal transductioncAMP/cGMP mediated signal transduction; perception of nutrients and nutritional adaptation; mitochondrion; protein kinase cascadesprotein kinase; gastrulation; budding, cell polarity and filament formation; modification by phosphorylation, dephosphorylation, autophosphorylation; protein binding; cyclic nucleotide binding (cAMP, cGMP, etc.); small GTPase mediated s…	Serine/threonine-protein kinase-like domain; AGC-kinase, C-terminal; Protein kinase-like domain; Serine/threonine-protein kinase domain; Tyrosine-protein kinase, catalytic domain; Protein kinase, catalytic domain
FGSG_08135	605			Zn(2)-C6 fungal-type DNA-binding domain
FGSG_00460	607		DNA conformation modification (e.g. chromatin); DNA binding; modification by acetylation, deacetylation; pheromone response, mating-type determination, sex-specific proteins; transcriptional control; lipid, fatty acid and isoprenoid metabolism
FGSG_12297	610
FGSG_04382	619		modification by phosphorylation, dephosphorylation, autophosphorylation; intracellular signallingcellular signalling; cell growth / morphogenesis	Serine/threonine-protein kinase-like domain; Protein kinase-like domain; Serine/threonine-protein kinase domain; Tyrosine-protein kinase, catalytic domain; Protein kinase, catalytic domain
FGSG_00792	623		modification by phosphorylation, dephosphorylation, autophosphorylation; intracellular signallingcellular signalling	Serine/threonine-protein kinase-like domain; Protein kinase-like domain; Serine/threonine-protein kinase domain; Tyrosine-protein kinase, catalytic domain; Protein kinase, catalytic domain
FGSG_09954	626
FGSG_16818	626	protein phosphorylation; reproduction	magnesium binding; regulation of apoptosis; modification by phosphorylation, dephosphorylation, autophosphorylation; protein binding; serine/threonine kinase; Golgi; phosphate metabolism; ATP binding	Serine/threonine-protein kinase-like domain; Protein kinase-like domain; Serine/threonine-protein kinase domain; Tyrosine-protein kinase, catalytic domain; Protein kinase, catalytic domain
FGSG_01188	627		magnesium binding; BIOGENESIS OF CELLULAR COMPONENTS; enzymatic activity regulation / enzyme regulator; hyphae formation; actin cytoskeleton; G-protein coupled receptor signalling pathway; regulation by modification; modification by phosphorylation, dephosphorylation, autophosphorylation; protein binding; serine/threonine kinase; cytoplasm; nucleus; phosphate metabolism; ATP binding	Protein kinase, C-terminal; Serine/threonine-protein kinase-like domain; AGC-kinase, C-terminal; Protein kinase-like domain; Serine/threonine-protein kinase domain; Tyrosine-protein kinase, catalytic domain; Protein kinase, catalytic domain
FGSG_05845	630		modification by phosphorylation, dephosphorylation, autophosphorylation; mitotic cell cycle and cell cycle control; intracellular signallingcellular signalling; endocytosis; lipid, fatty acid and isoprenoid metabolism; phosphate metabolism	Protein kinase, C-terminal; Serine/threonine-protein kinase-like domain; AGC-kinase, C-terminal; Protein kinase-like domain; Serine/threonine-protein kinase domain; Tyrosine-protein kinase, catalytic domain; Protein kinase, catalytic domain
FGSG_08691	647	signal transduction	kinase activator; MAPKKK cascade; tyrosine kinase; regulation by modification; modification by phosphorylation, dephosphorylation, autophosphorylation; protein binding; serine/threonine kinase; cytoplasm; DNA damage response; cell cycle arrest; osmosensing and response; ATP binding; phosphate metabolism	Serine/threonine-protein kinase-like domain; Protein kinase-like domain; Serine/threonine-protein kinase domain; Tyrosine-protein kinase, catalytic domain; Protein kinase, catalytic domain
FGSG_06550	647	response to mechanical stimulus; hyphal growth; cell wall chitin biosynthetic process; pathogenesis
FGSG_09862	649	actin filament bundle assembly; sexual reproduction	protein binding; cytoskeleton; cytoplasm; cellular export and secretion; endocytosis; directional cell growth (morphogenesis); osmotic and salt stress response; budding, cell polarity and filament formation; motor proteinmotor protein binding; calcium binding; actin cytoskeleton	Calponin homology domain; EF-hand-like domain
FGSG_00838	653	response to stress	protein folding and stabilization; protein binding; vesicular transport (Golgi network, etc.); non-vesicular ER transport; unfolded protein response (e.g. ER quality control); cytoplasm; heat shock response; protein targeting, sorting and translocation; nucleus; phosphate metabolism; ATP binding; mitochondrial transport
FGSG_06940	653		intracellular signallingcellular signalling	Serine/threonine-protein kinase-like domain; Protein kinase-like domain; Serine/threonine-protein kinase domain; Tyrosine-protein kinase, catalytic domain; Protein kinase, catalytic domain
FGSG_02083	656		transcriptional control	Transcription factor, fungi; Zn(2)-C6 fungal-type DNA-binding domain
FGSG_08635	662	mitosis; hyphal growth; mitotic spindle organization; regulation of exit from mitosis; cytokinesis	magnesium binding; BIOGENESIS OF CELLULAR COMPONENTS; nuclear division; enzymatic activity regulation / enzyme regulator; actin cytoskeleton; G-protein coupled receptor signalling pathway; protein binding; modification by phosphorylation, dephosphorylation, autophosphorylation; regulation by modification; serine/threonine kinase; mitotic cell cycle and cell cycle control; cytoplasm; transcription…	Protein kinase, C-terminal; Serine/threonine-protein kinase-like domain; AGC-kinase, C-terminal; Protein kinase-like domain; Serine/threonine-protein kinase domain; Tyrosine-protein kinase, catalytic domain; Protein kinase, catalytic domain
FGSG_15757	669		regulation of C-compound and carbohydrate metabolism; transcriptional activatortranscription activation; heavy metal binding (Cu, Fe, Zn)	Zinc finger, C2H2-type; Zinc finger, C2H2-like; Zinc finger, C2H2-type/integrase, DNA-binding
FGSG_07121	672	response to gamma radiation; signal transduction in response to DNA damage	cell cycle checkpoints (checkpoints of morphogenesis, DNA-damage,-replication, mitotic phase and spindle); modification by phosphorylation, dephosphorylation, autophosphorylation; DNA damage response; intracellular signallingcellular signalling; DNA repair; cell cycle arrest; nucleus; phosphate metabolism	Forkhead-associated (FHA) domain; Serine/threonine-protein kinase-like domain; SMAD/FHA domain; Protein kinase-like domain; Serine/threonine-protein kinase domain; Tyrosine-protein kinase, catalytic domain; Protein kinase, catalytic domain
FGSG_05455	673	Notch signaling pathway; nuclear division; regulation of mitosis	modification by ubiquitination, deubiquitination; protein binding; CLASSIFICATION NOT YET CLEAR-CUT; endoplasmic reticulum; Notch-receptor signalling pathway; cytoplasm; Golgi; transcriptional control; nucleus	WD40/YVTN repeat-like-containing domain; WD40 repeat-like-containing domain; WD40-repeat-containing domain; F-box domain, cyclin-like; Ricin B lectin; F-box domain, Skp2-like
FGSG_05734	676	protein phosphorylation; reproduction		Serine/threonine-protein kinase-like domain; Protein kinase-like domain; Serine/threonine-protein kinase domain; Tyrosine-protein kinase, catalytic domain; Protein kinase, catalytic domain
FGSG_08543	695		regulation of lipid, fatty acid and isoprenoid metabolism; modification with fatty acids (e.g. myristylation, palmitylation, farnesylation); lipid transportlipid/fatty acid transport	AMP-dependent synthetase/ligase
FGSG_07310	695	filamentous growth	transcriptional control	Zinc finger, C2H2-type; Zinc finger, C2H2-like; Zinc finger, C2H2-type/integrase, DNA-binding
FGSG_08421	696	regulation of translation; mRNA transport; mRNA processing	RNA binding; translational control; cytoplasm; control of mRNA stability; translation initiation; RNA transport	Polyadenylate-binding protein/Hyperplastic disc protein; RNA recognition motif domain, eukaryote; Nucleotide-binding, alpha-beta plait; RNA recognition motif domain
FGSG_02014	700	response to stress	meiosis; protein folding and stabilization; protein binding; unfolded protein response (e.g. ER quality control); metabolism of energy reserves (e.g. glycogen, trehalose); pheromone response, mating-type determination, sex-specific proteins; development of asco- basidio- or zygospore; ATP binding; phosphate metabolism	Ribosomal protein S5 domain 2-type fold; Heat shock protein Hsp90, N-terminal; ATPase-like, ATP-binding domain
FGSG_16693	702	mRNA processing	modification by phosphorylation, dephosphorylation, autophosphorylation; intracellular signallingcellular signalling	Serine/threonine-protein kinase-like domain; Protein kinase-like domain; Serine/threonine-protein kinase domain; Tyrosine-protein kinase, catalytic domain; Protein kinase, catalytic domain
FGSG_09408	715	mitosis; cell division	magnesium binding; meiosis; centrosome; cell growth / morphogenesis; chromosome segregation/division; budding, cell polarity and filament formation; chromosome; G2 phase of mitotic cell cycle; protein binding; modification by phosphorylation, dephosphorylation, autophosphorylation; regulation by modification; serine/threonine kinase; mitosisM phase; cytokinesis (cell division) /septum formationcy…	Serine/threonine-protein kinase-like domain; Protein kinase-like domain; Serine/threonine-protein kinase domain; Tyrosine-protein kinase, catalytic domain; Protein kinase, catalytic domain
FGSG_16947	732		modification by phosphorylation, dephosphorylation, autophosphorylation; intracellular signallingcellular signalling; osmotic and salt stress response	Serine/threonine-protein kinase-like domain; Protein kinase-like domain; Serine/threonine-protein kinase domain; Tyrosine-protein kinase, catalytic domain; Protein kinase, catalytic domain
FGSG_01842	736	protein phosphorylation		Serine/threonine-protein kinase-like domain; Protein kinase-like domain; Serine/threonine-protein kinase domain; Tyrosine-protein kinase, catalytic domain; Protein kinase, catalytic domain
FGSG_03170	739
FGSG_02010	741		organization of chromosome structure; DNA conformation modification (e.g. chromatin); transcription initiation; modification by acetylation, deacetylation; transcriptional control; G1 phase of mitotic cell cycle; nucleus	LisH dimerisation motif; WD40/YVTN repeat-like-containing domain; WD40 repeat-like-containing domain; LisH dimerisation motif, subgroup; TFIID subunit, WD40-associated region; WD40-repeat-containing domain
FGSG_07520	742		modification by phosphorylation, dephosphorylation, autophosphorylation; intracellular signallingcellular signalling	Serine/threonine-protein kinase-like domain; Protein kinase-like domain; Serine/threonine-protein kinase domain; Tyrosine-protein kinase, catalytic domain; Protein kinase, catalytic domain
FGSG_10167	754		homeostasis of metal ions (Na, K, Ca etc.); detoxification; cell growth / morphogenesis
FGSG_04053	754		splicing; modification by phosphorylation, dephosphorylation, autophosphorylation; CLASSIFICATION NOT YET CLEAR-CUT	Serine/threonine-protein kinase-like domain; Protein kinase-like domain; Serine/threonine-protein kinase domain; Tyrosine-protein kinase, catalytic domain; Protein kinase, catalytic domain
FGSG_06206	770		modification by phosphorylation, dephosphorylation, autophosphorylation; intracellular signallingcellular signalling	Serine/threonine-protein kinase-like domain; Protein kinase-like domain; Serine/threonine-protein kinase domain; Tyrosine-protein kinase, catalytic domain; Protein kinase, catalytic domain
FGSG_04418	774	signal transduction	meiosis; mitotic cell cycle and cell cycle control; intracellular signallingcellular signalling; development of asco- basidio- or zygospore	Serine/threonine-protein kinase-like domain; Protein kinase-like domain; Serine/threonine-protein kinase domain; Tyrosine-protein kinase, catalytic domain; Protein kinase, catalytic domain
FGSG_01949	775		aminosaccharide anabolism; cell wall
FGSG_06311	783	response to drug; fungal-type cell wall organization; filamentous growth; positive regulation of transcription from RNA polymerase II promoter; pathogenesis; biofilm formation		Zinc finger, C2H2-type; Zinc finger, C2H2-like; Zinc finger, C2H2-type/integrase, DNA-binding
FGSG_07004	804	proton transport	channel / pore class transport; vacuolar transportvacuolar/lysosomal transport; transport ATPases; homeostasis of protons; cation transport (Na, K, Ca , NH4, etc.)(H+, Na+, K+, Ca2+ , NH4+, etc.); cell wall; vacuole or lysosome; electron / hydrogen transport; osmosensing and response; ATP binding	ATPase, alpha/beta subunit, nucleotide-binding domain; ATPase, F1/V1/A1 complex, alpha/beta subunit, N-terminal; ATPase, F1/A1 complex, alpha/beta subunit, N-terminal; ATPase, F1/V1/A1 complex, alpha/beta subunit, C-terminal
FGSG_10272	810	negative regulation of sodium ion transport	modification by ubiquitination, deubiquitination; transmembrane receptor protein serine/threonine kinase signalling pathways; protein binding; DNA conformation modification (e.g. chromatin); animal cell type differentiation; regulation of signal transduction; development of asco- basidio- or zygospore; gastrulation; proteasomal degradation (ubiquitin/proteasomal pathway); assembly of protein comp…	C2 membrane targeting protein; WW/Rsp5/WWP; HECT; C2 calcium-dependent membrane targeting; C2 calcium/lipid-binding domain, CaLB
FGSG_09663	812		DNA topology; chromosome segregation/division
FGSG_10725	812	focal adhesion assembly	modification by phosphorylation, dephosphorylation, autophosphorylation; intracellular signallingcellular signalling	Serine/threonine-protein kinase-like domain; Protein kinase-like domain; Serine/threonine-protein kinase domain; Tyrosine-protein kinase, catalytic domain; Protein kinase, catalytic domain
FGSG_01058	820	imaginal disc-derived wing morphogenesis; dendrite morphogenesis	magnesium binding; enzymatic activity regulation / enzyme regulator; actin cytoskeleton; G-protein coupled receptor signalling pathway; regulation by modification; modification by phosphorylation, dephosphorylation, autophosphorylation; protein binding; serine/threonine kinase; cytoplasm; cell wall; nucleus; ATP binding; phosphate metabolism	Serine/threonine-protein kinase-like domain; AGC-kinase, C-terminal; Protein kinase-like domain; Serine/threonine-protein kinase domain; Tyrosine-protein kinase, catalytic domain; Protein kinase, catalytic domain
FGSG_07504	820		DNA binding; transcriptional control	Transcription factor, fungi; Zinc finger, C2H2-type; Zinc finger, C2H2-like; Zinc finger, C2H2-type/integrase, DNA-binding
FGSG_00362	836	protein phosphorylation; cytokinetic cell separation; biological regulation	modification by phosphorylation, dephosphorylation, autophosphorylation; intracellular signallingcellular signalling	Serine/threonine-protein kinase-like domain; Protein kinase-like domain; Serine/threonine-protein kinase domain; Tyrosine-protein kinase, catalytic domain; Protein kinase, catalytic domain
FGSG_17226	844		modification by phosphorylation, dephosphorylation, autophosphorylation; enzyme mediated signal transduction; phosphate metabolism; ATP binding	Serine/threonine-protein kinase-like domain; Protein kinase-like domain; Serine/threonine-protein kinase domain; Tyrosine-protein kinase, catalytic domain; PAK-box/P21-Rho-binding; Protein kinase, catalytic domain
FGSG_17687	851		modification by phosphorylation, dephosphorylation, autophosphorylation; intracellular signallingcellular signalling	Serine/threonine-protein kinase-like domain; Pleckstrin homology-type; Protein kinase-like domain; Serine/threonine-protein kinase domain; Pleckstrin homology domain; Tyrosine-protein kinase, catalytic domain; PAK-box/P21-Rho-binding; Protein kinase, catalytic domain
FGSG_16540	877		modification by phosphorylation, dephosphorylation, autophosphorylation; enzyme mediated signal transduction	Serine/threonine-protein kinase-like domain; Protein kinase-like domain; Serine/threonine-protein kinase domain; Tyrosine-protein kinase, catalytic domain; Protein kinase, catalytic domain
FGSG_10470	895			Zinc finger, C2H2-type; Zinc finger, C2H2-like; Zinc finger, C2H2-type/integrase, DNA-binding
FGSG_00472	896	hyphal growth; chlamydospore formation	cAMP mediated signal transductioncAMP/cGMP mediated signal transduction; perception of nutrients and nutritional adaptation; mitotic cell cycle and cell cycle control	Protein kinase, C-terminal; Serine/threonine-protein kinase-like domain; AGC-kinase, C-terminal; Protein kinase-like domain; Serine/threonine-protein kinase domain; C2 calcium-dependent membrane targeting; C2 calcium/lipid-binding domain, CaLB; Tyrosine-protein kinase, catalytic domain; Protein kinase, catalytic domain
FGSG_10327	898	cellular cell wall organization; hyphal growth; cell wall chitin biosynthetic process	polysaccharide metabolism; cell wall; cytokinesis (cell division) /septum formationcytokinesis (cell division) /septum formation and hydrolysis; osmotic and salt stress response; budding, cell polarity and filament formation	Chitin synthase N-terminal
FGSG_05418	898	protein phosphorylation; aggregation involved in sorocarp development; signal transduction; chemotaxis	modification by phosphorylation, dephosphorylation, autophosphorylation; mitotic cell cycle and cell cycle control	Serine/threonine-protein kinase-like domain; Protein kinase-like domain; Serine/threonine-protein kinase domain; Tyrosine-protein kinase, catalytic domain; Protein kinase, catalytic domain
FGSG_10116	905	cell wall chitin biosynthetic process	polysaccharide metabolism; cell wall; cytokinesis (cell division) /septum formationcytokinesis (cell division) /septum formation and hydrolysis; osmotic and salt stress response; budding, cell polarity and filament formation	Chitin synthase N-terminal
FGSG_17038	914		DNA binding; transcriptional control; nucleus	Transcription factor, fungi; Zinc finger, C2H2-type; Zinc finger, C2H2-like; Zinc finger, C2H2-type/integrase, DNA-binding
FGSG_16967	916			Transcription factor, fungi; Zn(2)-C6 fungal-type DNA-binding domain; Zinc finger, C2H2-type; Zinc finger, C2H2-like; Zinc finger, C2H2-type/integrase, DNA-binding
FGSG_05547	944	protein transport; autophagy	nutrient starvation response; modification by phosphorylation, dephosphorylation, autophosphorylation; vacuolar transportvacuolar/lysosomal transport; autoproteolytic processing; protein kinase cascadesprotein kinase; development of asco- basidio- or zygospore; lysosomal and vacuolar protein degradation; phosphate metabolism	Serine/threonine-protein kinase-like domain; Serine/threonine-protein kinase, C-terminal; Protein kinase-like domain; Serine/threonine-protein kinase domain; Tyrosine-protein kinase, catalytic domain; Protein kinase, catalytic domain
FGSG_02531	969	regulation of transcription, DNA-dependent	regulation of C-compound and carbohydrate metabolism; transcriptional activatortranscription activation; nucleus	Transcription factor, fungi; Zn(2)-C6 fungal-type DNA-binding domain
FGSG_01271	976	signal transduction involved in filamentous growth	mitotic cell cycle and cell cycle control; DNA synthesis and replication; nucleus	Serine/threonine-protein kinase-like domain; Protein kinase-like domain; Serine/threonine-protein kinase domain; Tyrosine-protein kinase, catalytic domain; POLO box duplicated domain; Protein kinase, catalytic domain
FGSG_16273	982	cell wall chitin biosynthetic process	polysaccharide metabolism; cell wall; cytokinesis (cell division) /septum formationcytokinesis (cell division) /septum formation and hydrolysis; osmotic and salt stress response; budding, cell polarity and filament formation	Chitin synthase N-terminal
FGSG_16718	1022			Serine/threonine-protein kinase-like domain; Protein kinase-like domain; Serine/threonine-protein kinase domain; Tyrosine-protein kinase, catalytic domain; Protein kinase, catalytic domain
FGSG_15867	1031	protein phosphorylation; activation of protein kinase activity	modification by phosphorylation, dephosphorylation, autophosphorylation; protein binding; Ca2+ mediated signal transduction; protein kinase cascadesprotein kinase; ATP binding	Serine/threonine-protein kinase-like domain; Protein kinase-like domain; Serine/threonine-protein kinase domain; Tyrosine-protein kinase, catalytic domain; Protein kinase, catalytic domain
FGSG_09689	1033	mRNA export from nucleus	modification by ubiquitination, deubiquitination; protein binding; regulation by modification; enzyme activator; DNA synthesis and replication; proteasomal degradation (ubiquitin/proteasomal pathway); assembly of protein complexes; ATP binding; stress response	UBA/THIF-type NAD/FAD binding fold; Molybdenum cofactor biosynthesis, MoeB; Ubiquitin-activating enzyme e1, C-terminal; Ubiquitin-activating enzyme; Ubiquitin-like 1 activating enzyme, catalytic cysteine domain; NAD(P)-binding domain
FGSG_11812	1104	signal transduction	modification by phosphorylation, dephosphorylation, autophosphorylation; intracellular signallingcellular signalling	Serine/threonine-protein kinase-like domain; Protein kinase-like domain; Serine/threonine-protein kinase domain; Tyrosine-protein kinase, catalytic domain; Protein kinase, catalytic domain
FGSG_02743	1145	filamentous growth; regulation of carbohydrate metabolic process; peroxisome organization		Transcription factor, fungi; Zinc finger, C2H2-type; Zinc finger, C2H2-like; Zinc finger, C2H2-type/integrase, DNA-binding
FGSG_17186	1150		modification by phosphorylation, dephosphorylation, autophosphorylation; phosphate metabolism	Serine/threonine-protein kinase-like domain; Kinase-associated KA1; Protein kinase-like domain; Serine/threonine-protein kinase domain; Tyrosine-protein kinase, catalytic domain; Protein kinase, catalytic domain
FGSG_09660	1167	response to drug; protein phosphorylation; fungal-type cell wall organization; response to cold; signal transduction	modification by phosphorylation, dephosphorylation, autophosphorylation; intracellular signallingcellular signalling	Protein kinase, C-terminal; Serine/threonine-protein kinase-like domain; Protein kinase C-like, phorbol ester/diacylglycerol binding; AGC-kinase, C-terminal; Protein kinase-like domain; Serine/threonine-protein kinase domain; C2 calcium-dependent membrane targeting; C2 calcium/lipid-binding domain, CaLB; Tyrosine-protein kinase, catalytic domain; Protein kinase, catalytic domain
FGSG_16005	1191	cell wall chitin biosynthetic process	polysaccharide metabolism; cell wall; cytokinesis (cell division) /septum formationcytokinesis (cell division) /septum formation and hydrolysis; osmotic and salt stress response; budding, cell polarity and filament formation	Chitin synthase N-terminal
FGSG_16988	1200	filamentous growth	modification by phosphorylation, dephosphorylation, autophosphorylation; protein binding; intracellular signallingcellular signalling; cytokinesis (cell division) /septum formationcytokinesis (cell division) /septum formation and hydrolysis	Serine/threonine-protein kinase-like domain; Protein kinase-like domain; Serine/threonine-protein kinase domain; Tyrosine-protein kinase, catalytic domain; Protein kinase, catalytic domain
FGSG_17728	1201	cell morphogenesis; pathogenesis; G2/M transition of mitotic cell cycle	cell cycle checkpoints (checkpoints of morphogenesis, DNA-damage,-replication, mitotic phase and spindle)	Serine/threonine-protein kinase-like domain; Protein kinase-like domain; Serine/threonine-protein kinase domain; Tyrosine-protein kinase, catalytic domain; Protein kinase, catalytic domain
FGSG_06970	1202		modification by phosphorylation, dephosphorylation, autophosphorylation; enzyme mediated signal transduction	Serine/threonine-protein kinase-like domain; Protein kinase-like domain; Serine/threonine-protein kinase domain; Tyrosine-protein kinase, catalytic domain; Protein kinase, catalytic domain
FGSG_00433	1206	hyphal growth; cell cycle; cell cycle checkpoint	modification by phosphorylation, dephosphorylation, autophosphorylation; enzyme mediated signal transduction	Forkhead-associated (FHA) domain; Serine/threonine-protein kinase-like domain; SMAD/FHA domain; Protein kinase-like domain; Serine/threonine-protein kinase domain; Tyrosine-protein kinase, catalytic domain; Protein kinase, catalytic domain
FGSG_01410	1214	endocytosis	exocytosis; motor activity; endocytosis; osmotic and salt stress response; budding, cell polarity and filament formation; cytoskeleton-dependent transport; protein binding; conversion to kinetic energy (e.g. movement); cytoskeleton; cell wall; osmosensing and response; ATP binding; cytoskeletoncytoskeleton/structural proteins	Src homology-3 domain; Myosin tail 2; Myosin head, motor domain
FGSG_15838	1222	cellular cell wall organization; response to mechanical stimulus; hyphal growth; cell wall chitin biosynthetic process; pathogenesis	aminosaccharide anabolism; pheromone response, mating-type determination, sex-specific proteins; cell wall; cytokinesis (cell division) /septum formationcytokinesis (cell division) /septum formation and hydrolysis; development of asco- basidio- or zygospore; chitin anabolism; osmotic and salt stress response; budding, cell polarity and filament formation	Cytochrome b5
FGSG_17398	1274			Serine/threonine-protein kinase-like domain; Ankyrin repeat-containing domain; Protein kinase-like domain; Serine/threonine-protein kinase domain; Tyrosine-protein kinase, catalytic domain; Protein kinase, catalytic domain
FGSG_00408	1341	stress-activated protein kinase signaling cascade; activation of MAPKK activity; regulation of mitotic cell cycle	modification by phosphorylation, dephosphorylation, autophosphorylation; enzyme activator; MAPKKK cascade; stress response	Serine/threonine-protein kinase-like domain; Protein kinase-like domain; Serine/threonine-protein kinase domain; Tyrosine-protein kinase, catalytic domain; Protein kinase, catalytic domain
FGSG_10095	1399	protein phosphorylation; olfactory behavior; signal transduction	tyrosine kinase; modification by phosphorylation, dephosphorylation, autophosphorylation; serine/threonine kinase; mitotic cell cycle and cell cycle control; cytoplasm; cytokinesis (cell division) /septum formationcytokinesis (cell division) /septum formation and hydrolysis; phosphate metabolism; ATP binding	Serine/threonine-protein kinase-like domain; Protein kinase-like domain; Serine/threonine-protein kinase domain; Tyrosine-protein kinase, catalytic domain; Protein kinase, catalytic domain
FGSG_16412	1399			Serine/threonine-protein kinase-like domain; Ankyrin repeat-containing domain; Protein kinase-like domain; Serine/threonine-protein kinase domain; Tyrosine-protein kinase, catalytic domain; Protein kinase, catalytic domain
FGSG_17594	1413		cytokinesis (cell division) /septum formationcytokinesis (cell division) /septum formation and hydrolysis; nucleus	Serine/threonine-protein kinase-like domain; Armadillo-like helical; Protein kinase-like domain; Serine/threonine-protein kinase domain; Armadillo-type fold; Tyrosine-protein kinase, catalytic domain; Protein kinase, catalytic domain
FGSG_07306	1427	transcription from RNA polymerase II promoter; regulation of transcription, DNA-dependent	DNA conformation modification (e.g. chromatin); transcriptional control; nucleus	Helicase, C-terminal; Helicase/SANT-associated, DNA binding; Bromodomain; DEAD-like helicase; SNF2-related; HSA; Glutamine-Leucine-Glutamine, QLQ
FGSG_07075	1552			Pre-ATP-grasp fold; Rudiment single hybrid motif; ATP-grasp fold; ATP-grasp fold, subdomain 2; Zinc finger, C2H2-type; ATP-grasp fold, subdomain 1; PreATP-grasp-like fold; Pyruvate carboxyltransferase; Carboxylase, conserved domain; Biotin carboxylase, C-terminal; Single hybrid motif; Aldolase-type TIM barrel; Zinc finger, C2H2-like; Carbamoyl-phosphate synthetase, large subunit, ATP-binding; Zin…
FGSG_07469	1583	pigmentation; transport	vesicular transport (Golgi network, etc.); vacuolar transportvacuolar/lysosomal transport; endoplasmic reticulum; endocytosis; budding, cell polarity and filament formation; cytoskeleton-dependent transport; RNA transport; actin cytoskeleton; bud / growth tip; conversion to kinetic energy (e.g. movement); pheromone response, mating-type determination, sex-specific proteins; cellular export and se…	Myosin S1 fragment, N-terminal; Dilute; Myosin head, motor domain; Dil domain
FGSG_05512	1629	chromatin modification; DNA repair		Helicase/SANT-associated, DNA binding; SANT domain, DNA binding; Homeodomain-related; HAS subgroup; Homeodomain-like; HSA; MYB-like
FGSG_05619	1680	Golgi organization	receptor-mediated endocytosis; eukaryotic plasma membrane / membrane attached; protein binding; vacuolar transportvacuolar/lysosomal transport; mitochondrion; cytoplasm; vesicle formation; intracellular transport vesicles; protein targeting, sorting and translocation; structural proteinstructural protein binding	Tetratricopeptide-like helical; Clathrin, heavy chain, propeller, N-terminal; Armadillo-type fold; Clathrin, heavy chain, linker/propeller domain
FGSG_16633	1870			Serine/threonine-protein kinase-like domain; Protein kinase-like domain; Serine/threonine-protein kinase domain; Tyrosine-protein kinase, catalytic domain; Protein kinase, catalytic domain
FGSG_01312	1921	two-component signal transduction system (phosphorelay); regulation of two-component signal transduction system (phosphorelay)	modification by phosphorylation, dephosphorylation, autophosphorylation; intracellular signallingcellular signalling	PAS; Serine/threonine-protein kinase-like domain; Signal transduction response regulator, receiver domain; CheY-like superfamily; AGC-kinase, C-terminal; Protein kinase-like domain; Serine/threonine-protein kinase domain; Tyrosine-protein kinase, catalytic domain; Protein kinase, catalytic domain
FGSG_07946	1944	response to drug; fungal-type cell wall organization; pathogenesis; (1->3)-beta-D-glucan biosynthetic process	polysaccharide metabolism; metabolism of energy reserves (e.g. glycogen, trehalose); cell wall; development of asco- basidio- or zygospore
FGSG_17028	2188	regulation of transcription from RNA polymerase II promoter; filamentous growth; nuclear-transcribed mRNA catabolic process, deadenylation-dependent decay	protein binding; transcriptional control; budding, cell polarity and filament formation; nucleus
