# Supplementary material for: Network-Based Data Integration for Selecting Candidate Virulence Associated Proteins in the Cereal Infecting Fungus Fusarium graminearum
Source: PLoS One. 2013 Jul 4;8(7):e67926. doi: 10.1371/journal.pone.0067926 (PMC3701590; doi:10.1371/journal.pone.0067926)
Supplement: File S1 — ZIP archive file for Ondex containing the integrated network, seed genes and predictions in OXL format. (ZIP) [file pone.0067926.s015.zip]

Archive with 1 entries (1 files):
- Fusarium_network.oxl
